# Supplementary material for: Super-enhancers in transcriptional regulation and genome organization
Source: Nucleic Acids Res. 2019 Nov 14;47(22):11481–96. doi: 10.1093/nar/gkz1038 (PMC7145697; doi:10.1093/nar/gkz1038)
Supplement: gkz1038_Supplemental_Files [file gkz1038_supplemental_files.zip]

Archive with 15 entries (15 files):
- .DS_Store
- Fig1A.LoVo_H3K27ac_AllEnhancers.tsv.gz
- Fig1A.LoVo_Med1_AllEnhancers.tsv.gz
- Fig1B.SE.csv.gz
- Fig1B.TE.csv.gz
- Fig1C.SE.tsv.gz
- Fig1C.StrE.tsv.gz
- Fig1C.TE.tsv.gz
- Fig2A.cell_line_SE.tsv.gz
- Fig2A.primary_cell_SE.tsv.gz
- Fig2A.tissue_SE.tsv.gz
- Fig2B.tsv
- Fig2C.JaccardDistance.tsv.gz
- Fig2D.SE_cooccurrence.tsv.gz
- Fig4A.HiC_matrix.tsv.gz
