# Supplementary material for: Super-enhancers in transcriptional regulation and genome organization
Source: Nucleic Acids Res. 2019 Nov 14;47(22):11481–96. doi: 10.1093/nar/gkz1038 (PMC7145697; doi:10.1093/nar/gkz1038)
Supplement: gkz1038_Supplemental_Files [file gkz1038_supplemental_files.zip › Fig2B.tsv]

sharedBy	Freq	sampleType
1	1884	tissue
2	657	tissue
3	361	tissue
4	267	tissue
5	182	tissue
6	120	tissue
7	111	tissue
8	106	tissue
9	78	tissue
10	76	tissue
11	67	tissue
12	51	tissue
13	65	tissue
14	54	tissue
15	49	tissue
16	50	tissue
17	46	tissue
18	51	tissue
19	41	tissue
20	40	tissue
21	32	tissue
22	40	tissue
23	43	tissue
24	64	tissue
1	3519	cell_line
2	1159	cell_line
3	580	cell_line
4	317	cell_line
5	181	cell_line
6	124	cell_line
7	89	cell_line
8	63	cell_line
9	60	cell_line
10	35	cell_line
11	28	cell_line
12	11	cell_line
13	17	cell_line
14	6	cell_line
15	5	cell_line
16	5	cell_line
17	5	cell_line
18	4	cell_line
19	2	cell_line
20	2	cell_line
21	3	cell_line
22	0	cell_line
23	2	cell_line
24	1	cell_line
25	0	cell_line
26	0	cell_line
27	1	cell_line
28	0	cell_line
29	1	cell_line
30	0	cell_line
1	2116	primary_cell
2	887	primary_cell
3	532	primary_cell
4	255	primary_cell
5	161	primary_cell
6	103	primary_cell
7	74	primary_cell
8	44	primary_cell
9	19	primary_cell
10	17	primary_cell
11	10	primary_cell
